# Supplementary material for: Microbiological Study in Petrol-Spiked Soil
Source: Molecules. 2021 May 1;26(9):2664. doi: 10.3390/molecules26092664 (PMC8125633; doi:10.3390/molecules26092664)
Supplement: Supplementary file 1 [file molecules-26-02664-s001.zip]

Archive with 1 entries (1 files):
- molecules-1197604-supplementary.pdf
